# Supplementary material for: Neuroprotective Effect of Clemastine Improved Oligodendrocyte Proliferation through the MAPK/ERK Pathway in a Neonatal Hypoxia Ischemia Rat Model
Source: Int J Mol Sci. 2024 Jul 27;25(15):8204. doi: 10.3390/ijms25158204 (PMC11311837; doi:10.3390/ijms25158204)
Supplement: Supplementary file 1 [file ijms-25-08204-s001.zip]

Archive with 1 entries (1 files):
- Clemastine Supplementary Data.pptx
